# Supplementary material for: Detection of Del/Dup Inside SHOX/PAR1 Region in Children and Young Adults with Idiopathic Short Stature
Source: Genes (Basel). 2021 Sep 29;12(10):1546. doi: 10.3390/genes12101546 (PMC8535414; doi:10.3390/genes12101546)
Supplement: Supplementary file 1 [file genes-12-01546-s001.zip]

Archive with 1 entries (1 files):
- genes-1383746-supplementary.xlsx
