# Supplementary material for: Detection of Del/Dup Inside SHOX/PAR1 Region in Children and Young Adults with Idiopathic Short Stature
Source: Genes (Basel). 2021 Sep 29;12(10):1546. doi: 10.3390/genes12101546 (PMC8535414; doi:10.3390/genes12101546)
Supplement: Supplementary file 1 [file genes-12-01546-s001.zip › genes-1383746-supplementary.xlsx]

## Sheet: Sheet1
Proband (no.)	gender (F/M)	age (yrs)	SDS_Height	SDS_Weight	SDS_BMI	CA/BA	SGA (yes/no)	HM	HM (SDS)	HF	HF (SDS)	MPH (SDS)
1	F	19	-2.42235	0.580244	1.88663	17.58/17.58	no	168 cm	0.71885	173 cm	-0.659231	0.1
2	M	7	-2.75323	-1.89112	0.148753	5.98/4.75	no	168 cm	0.71885	174 cm	-0.514979	0.1
3	F	15	-2.96584	0.136022	1.84202	11.5/12.5	yes	150 cm	-2.26256	178 cm	0.0620271	-0.9
4	F	13	-2	-1.5967	-0.712267	13.08/14.0	no	157 cm	-1.10312	170 cm	-1.09199	-1.0
5	F	15	-4.08926	-5.026	-2.88619	14.7/9.74	yes	164 cm	0.00662424	169 cm	-1.25066	-0.5
6	F	16	-2.62995	-1.72003	-0.068765	15.89/14.91	no	161 cm	-0.440586	160 cm	-2.5345	-1.4
7	F	10	-1.95499	-0.640667	0.564555	9.85/9.38	yes	156 cm	-1.26875	174 cm	-0.514979	-0.7
8	F	16	-3.41795	-2.37486	-0.203091	14.55/17.88	yes	153 cm	-1.76566	165 cm	-1.81324	-1.7
9	M	5	-2.38339	-2.29137	-0.694867	3.66/3.07	yes	168 cm	0.71885	165 cm	-1.81324	-0.5
10	M	8	-2.29136	-0.923522	0.732592	5.33/3.42	no	159 cm	-0.771854	170 cm	-1.09199	-0.8
11	F	15	-2.40413	-1.2093	0.270694	14.39/13.18	no	158 cm	-0.937488	168 cm	-1.38049	-1.1
12	F	20	-3.33537	-0.440873	1.42309	15.75/15.75	no	172 cm	1.38138	182 cm	0.639033	1.1
13	M	18	-2.32408	-0.134842	1.39988	13.08/12.83	no	172 cm	1.38138	182 cm	0.639033	0.9
14	F	10	-3.04022	-3.36441	-1.89446	7.51/7.05	no	159 cm	-0.771854	184 cm	0.927537	0.3
15	M	6	-2	-2.49838	-1.66427	4.42/2.17	yes	162 cm	-0.274953	180 cm	0.35053	0.1
16	F	4	-2.86488	-2.30295	-0.260414	2.42/1.17	no	170 cm	1.05012	183 cm	0.783285	1
17	M	22	-2.27485	-2.47787	-0.979313	18.5/17.5	no	167 cm	0.553216	167 cm	-1.52474	-0.5
18	F	9.5	-2.79	-2.37	-0.85	9.66/9.0	no	169 cm	0.884484	172 cm	-0.803482	0.1
19	M	13	-2.09976	-1.32766	-0.0500344	13.21/10.61	no	160 cm	-0.60622	165 cm	-1.81324	-1.1
20	F	5	-2.85194	-2.11714	-0.151474	4.11/3.56	no	153 cm	-1.76566	171 cm	-0.947734	-1.2
21	M	14	-3.09284	-3.37628	-2.28155	12.76/8.49	no	156 cm	-1.26875	181 m	0.494782	-0.3
22	F	12	-3.11188	-2.53352	-1.02848	11.89/7.06	no	152 cm	-1.93129	179 cm	0.206279	-0.7
23	M	9	-2.23831	-0.805427	0.7512	9.46/9.27	no	160 cm	-0.60622	170 cm	-1.09199	-0.7
*24	M	13	N/A	N/A	N/A	N/A	no	160 cm	-0.60622	170 cm	-1.09199	-0.7
25	F	5	-3.96947	-3.64541	-0.813828	4.45/3.18	no	148 cm	-2.59382	163 cm	-2.10175	-2.2
26	M	9	-4.66976	-3.19458	0.498851	4.25/4.58	yes	160 cm	-0.60622	175 cm	-0.370728	-0.4
27	F	18	-3.56888	-0.456753	1.61714	15/14.75	no	163 cm	-0.109319	152 cm	-3.68851	-1.9
28	F	13	-3.85071	-4.24097	-2.7821	13.55/11.03	no	164 cm	0.0563149	178 cm	0.0620271	0.2
29	M	7	-3.53	-2.66	0.07	11.03/11.99	no	165 cm	0.221949	176 cm	-0.226476	0
30	M	17	-2.3759	-1.38234	0.20165	15.92/15.94	no	154 cm	-1.60002	175 cm	-0.370728	-0.8
31	M	8	-2.55	-3.62	-2.39	8.88/7.36	no	151 cm	-2.09692	183 cm	0.783285	-0.5
32	F	10	-2.26955	-1.66298	-0.45208	9.66/10.19	no	169 cm	0.884484	180 cm	0.35053	0.7
33	M	13	-2.83921	-3.47221	-2.4346	11/8.5	no	156 cm	-1.26875	174 cm	-0.514979	-0.7
34	M	5	-2.54	-3.29	-1.98	4.25/2.9	yes	169 cm	0.884484	182 cm	0.639033	0.7
35	F	12	-2.3957	-2.24976	-1.33913	10.66/9.36	no	166 cm	0.387582	178 cm	0.0620271	0.3
36	M	3	-2.08908	-1.87867	-0.524637	3.91/3.88	no	170 cm	1.05012	174 cm	-0.514979	0.2
37	M	9	-2	-0.8935	0.409175	8.42/7.02	no	158 cm	-0.937488	172 cm	-0.803482	-0.7
38	M	11.5	-2.47	-4.05	-3.53	12.74/11.2	yes	155 cm	-1.43439	175 cm	-0.370728	-0.7
39	M	4	-2.54151	-3.83088	-2.85892	4.5/4.45	no	158 cm	-0.937488	185 cm	1.07179	0.2
40	M	14	-2	-1.2037	-0.105974	N/A	no	167 cm	0.553216	177 cm	-0.0822245	0.2
41	F	17	-2.95879	-0.6606	1.14473	17.25/17.18	yes	150 cm	-2.26256	170 cm	-1.09199	-1.5
42	M	9	-2.79013	-0.705401	1.27497	8.67/7.11	no	150 cm	-2.26256	175 cm	-0.370728	-1.1
43	F	13	-2.01772	0.515355	1.83345	12.63/12.55	yes	155 cm	-1.43439	180 cm	0.35053	-0.4
44	M	19	-2.4054	-3.0654	-1.45717	13.8/11.7	no	167 cm	0.553216	175 cm	-0.370728	0.1
45	F	12.5	-2.61727	-0.100907	1.57491	12.04/10.3	no	165 cm	0.221949	178 cm	0.0620271	0.3
46	F	16	-2.49862	-0.892339	0.670383	15/14.82	yes	158 cm	-0.937488	170 cm	-1.09199	-0.9
47	F	9	-2.53648	-2.13821	-0.774006	8.21/6.65	no	162 cm	-0.274953	172 cm	-0.803482	-0.4
48	F	15	-2.53252	-0.295193	1.24505	15.15/16.30	yes	162 cm	-0.274953	162 cm	-2.246	-1.2
49	F	17	-2.26494	-0.931014	0.503854	14.7/14.25	no	163 cm	-0.109319	165 cm	-1.81324	-0.9
50	F	3.5	-2.8	-2.1	-0.2	4.58/4.17	yes	163 cm	-0.109319	178 cm	0.0620271	0.1
51	M	18	-2.03874	-0.225168	1.15236	N/A	no	163 cm	-0.109319	171 cm	-0.947734	-0.5
52	F	15	-2.53252	-0.673978	0.887071	14.17/15.54	no	158 cm	-0.937488	173 cm	-0.659231	-0.7
53	M	11.5	-2.28075	-1.64249	-0.26545	11.11/7.54	no	160 cm	-0.60622	179 cm	0.206279	-0.1
54	F	3.5	-4.21467	-3.3524	-0.107988	N/A	no	165 cm	0.221949	184 cm	0.927537	0.7
55	F	8	-2	-1.75802	-0.797578	7.95/8.07	no	151 cm	-2.09692	179 cm	0.206279	-0.7
56	F	15	-2.30783	0.631083	1.94912	13.72/14.26	no	168 cm	0.71885	178 cm	0.0620271	0.5
57	F	3.5	-3.95305	-5.41899	-3.12969	3.28/2.66	no	170 cm	1.05012	178 cm	0.0620271	0.6
58	F	5	-2.8	-2	-0.8	4.92/3.25	no	175 cm	1.87829	176 cm	-0.226476	0.9
59	M	10	-1.98762	-1.60313	-0.457335	9.98/9.08	no	162 cm	-0.274953	165 cm	-1.81324	-1
60	M	13.5	-2.65002	-1.17831	0.656525	12.98/11.41	no	160 cm	-0.60622	171 cm	-0.947734	-0.7
61	M	2	-3.83963	-4.70675	-2.89978	1.25/1.17	yes	167 cm	0.553216	175 cm	-0.370728	0.1
**62	M	8.5	-2.17283	-1.83135	-0.506938	6.34/5.42	no	N/A	N/A	N/A	N/A	N/A
63	M	4.5	-2.08204	-2.28936	-1.06467	4.13/3.65	no	160 cm	-0.60622	170 cm	-1.09199	-0.7
64	M	14	-2.26117	-1.05883	0.451186	13.69/12.55	yes	145 cm	-3.09073	179 cm	0.206279	-1.2
65	F	16.5	-2.04798	-0.0225719	1.23952	9.58/9.83	no	161 cm	-0.440586	178 cm	0.0620271	-0.1
66	M	9	-3.41437	-2.19476	0.267648	7.36/8.35	no	172 cm	1.38138	168 cm	-1.38049	0
67	M	3	-2.77537	-1.60726	0.586538	2.66/4.02	no	168 cm	0.71885	168 cm	-1.38049	-0.3
68	M	2	-2	-1.82784	-0.834574	2.17/1.67	no	168 cm	0.71885	175 cm	-0.370728	0.2
69	F	12.5	-2	-1.66173	-0.970609	12.59/11.72	no	155 cm	-1.43439	174 cm	-0.514979	-0.8
70	F	7	-3.01317	-1.54652	0.486254	7.11/4.11	no	175 cm	1.87829	175 cm	-0.370728	0.8
71	F	3.5	-2.88042	-2.23009	-0.15504	3.87/3.31	no	148 cm	-2.59382	165 cm	-1.81324	-2.1
72	F	6	-2.41817	-2.21315	-0.795245	5.25/4.49	no	168 cm	0.71885	190 cm	1.79305	1.4
73	M	8	-3.27728	-3.81482	-1.6639	5.13/4.89	no	163 cm	-0.109319	175 cm	-0.370728	-0.2
74	M	4	-2.60237	-2.63766	-0.927166	3.68/3.61	no	163 cm	-0.109319	175 cm	-0.370728	-0.2
75	F	4	-3.02517	-6.14626	-5.69754	4.12/3.34	no	167 cm	0.553216	180 cm	0.35053	0.6
CA/BA cronological age/bone age
SGA small for gestational age
MPH mid parental height
HM height of mother
HF height of father
SDS standard deviation score
*Data about patients’ height prior to the treatment with GH were not available.
**Patient is adopted.
						.
